# Supplementary material for: Expectations and changing attitudes of bar workers before and after the implementation of smoke-free legislation in Scotland
Source: BMC Public Health. 2007 Aug 14;7:206. doi: 10.1186/1471-2458-7-206 (PMC1988823; doi:10.1186/1471-2458-7-206)
Supplement: Additional file 1 — Data showing attitudes by age and smoking status. Tables of attitudes by age and smoking status. [file 1471-2458-7-206-S1.xls]

## Sheet: Attitudes by Age
				Numbers of repondents
	Question	Age Group	Period	Response
				1	2	3	4	5	(N)
A	The ban on smoking will have (has had) a negative effect on business for public bars	≤30	Pre	22	60	74	33	3	192
			Post	8	26	42	83	33	192
		>30	Pre	20	32	13	8	0	73
			Post	4	13	17	28	11	73
B	The smoking ban is an unfair restriction on smokers	≤30	Pre	11	25	32	77	45	190
			Post	7	20	35	76	52	190
		>30	Pre	21	18	11	15	8	73
			Post	10	18	10	25	10	73
C	Fewer people will (now) visit public bars after (because of) the ban on smoking	≤30	Pre	12	59	53	57	11	192
			Post	9	18	46	85	34	192
		>30	Pre	16	24	20	11	1	72
			Post	4	8	11	39	10	72
D	The smoking ban will make (has made) smokers smoke more at home	≤30	Pre	25	57	64	42	4	192
			Post	15	35	89	49	5	193
		>30	Pre	12	30	19	10	2	73
			Post	5	13	40	14	1	73
E	The smoking ban will result (has resulted) in jobs being lost	≤30	Pre	8	28	64	81	11	192
			Post	5	5	59	95	28	192
		>30	Pre	14	19	28	12	0	73
			Post	2	6	28	31	6	73
				Response
				5	4	3	2	1	(N)
F	Smoke free public bars will make (have made) visits to them more comfortable	≤30	Pre	2	17	26	56	91	192
			Post	3	11	19	58	101	192
		>30	Pre	2	8	14	24	25	73
			Post	0	5	11	21	36	73
G	The smoking ban will encourage (has encouraged) smokers to quit	≤30	Pre	1	13	36	104	38	192
			Post	7	20	51	94	20	192
		>30	Pre	1	8	22	32	10	73
			Post	1	11	19	38	4	73
H	The smoking ban is (was) needed to protect the health of workers	≤30	Pre	0	14	18	78	82	192
			Post	3	7	20	83	79	192
		>30	Pre	1	10	16	27	19	73
			Post	2	10	8	30	23	73
I	Do you agree with the proposed ban on smoking in public bars?	≤30	Pre	9	17	25	51	90	192
			Post	8	8	19	65	92	192
		>30	Pre	17	16	1	20	17	71
			Post	6	9	7	19	30	71
	*Response: 1-Strongly Agree, 2- Agree, 3-Undecided, 4- Disagree, 5-Strongly Disagree.

## Sheet: Attitudes by Smoking Status
				Numbers of repondents
	Question	Smoking Status	Period	Response*
				1	2	3	4	5	(N)
A	The ban on smoking will have (has had) a negative effect on business for public bars	Smoker	Pre	26	38	29	14	1	108
			Post	6	17	29	42	14	108
		Occasional	Pre	8	7	14	3	0	32
			Post	1	5	9	12	5	32
		Ex-smoker	Pre	3	21	16	6	1	47
			Post	3	9	8	19	8	47
		Non-Smoker	Pre	5	25	28	17	1	76
			Post	2	8	12	37	17	76
B	The smoking ban is an unfair restriction on smokers	Smoker	Pre	23	25	17	34	8	107
			Post	11	28	20	36	12	107
		Occasional	Pre	1	7	4	14	5	32
			Post	1	4	5	14	8	32
		Ex-smoker	Pre	4	9	7	19	8	47
			Post	1	5	5	26	10	47
		Non-Smoker	Pre	4	2	13	25	32	76
			Post	4	1	15	24	32	76
C	Fewer people will (now) visit public bars after (because of) the ban on smoking	Smoker	Pre	21	36	26	23	2	108
			Post	3	11	29	47	18	108
		Occasional	Pre	2	11	7	9	2	31
			Post	3	1	9	12	6	31
		Ex-smoker	Pre	2	18	16	10	1	47
			Post	4	5	10	22	6	47
		Non-Smoker	Pre	3	18	23	25	7	76
			Post	3	9	8	42	14	76
D	The smoking ban will make (has made) smokers smoke more at home	Smoker	Pre	15	35	30	26	2	108
			Post	13	21	37	35	2	108
		Occasional	Pre	8	12	9	3	0	32
			Post	1	6	20	4	1	32
		Ex-smoker	Pre	4	19	11	13	0	47
			Post	2	11	28	5	1	47
		Non-Smoker	Pre	10	20	32	10	4	76
			Post	4	10	42	18	2	76
E	The smoking ban will result (has resulted) in jobs being lost	Smoker	Pre	15	16	34	40	3	108
			Post	3	7	30	55	13	108
		Occasional	Pre	3	4	14	9	2	32
			Post	1	0	18	8	5	32
		Ex-smoker	Pre	2	10	22	12	1	47
			Post	0	2	19	22	4	47
		Non-Smoker	Pre	2	17	21	31	5	76
			Post	3	2	19	40	12	76
				Response
				5	4	3	2	1	(N)
F	Smoke free public bars will make (have made) visits to them more comfortable	Smoker	Pre	4	18	26	40	20	108
			Post	1	12	21	42	32	108
		Occasional	Pre	0	3	3	9	17	32
			Post	0	3	3	10	16	32
		Ex-smoker	Pre	0	2	2	15	28	47
			Post	1	0	2	16	28	47
		Non-Smoker	Pre	0	2	8	15	51	76
			Post	1	0	3	11	61	76
G	The smoking ban will encourage (has encouraged) smokers to quit	Smoker	Pre	1	12	25	51	19	108
			Post	2	16	28	53	9	108
		Occasional	Pre	0	4	4	14	10	32
			Post	4	3	10	10	5	32
		Ex-smoker	Pre	0	1	9	26	11	47
			Post	1	4	9	29	4	47
		Non-Smoker	Pre	1	4	19	44	8	76
			Post	1	8	22	39	6	76
H	The smoking ban is (was) needed to protect the health of workers	Smoker	Pre	1	19	21	48	19	108
			Post	2	16	14	53	23	108
		Occasional	Pre	0	1	3	12	16	32
			Post	0	0	4	15	13	32
		Ex-smoker	Pre	0	2	4	24	17	47
			Post	1	0	4	23	19	47
		Non-Smoker	Pre	0	2	5	20	49	76
			Post	2	1	6	20	47	76
I	Do you agree with the proposed ban on smoking in public bars?	Smoker	Pre	19	22	18	23	26	108
			Post	9	13	16	34	36	108
		Occasional	Pre	3	4	1	9	15	32
			Post	2	2	3	13	12	32
		Ex-smoker	Pre	2	3	2	21	18	46
			Post	1	1	3	20	22	46
		Non-Smoker	Pre	2	3	5	17	48	75
			Post	2	1	3	16	53	75
	*Response: 1-Strongly Agree, 2- Agree, 3-Undecided, 4- Disagree, 5-Strongly Disagree.
